# Supplementary material for: Bis(acetato-κO)(di-2-pyridyl­amine-κ2 N 2,N 2′)palladium(II)
Source: Acta Crystallogr Sect E Struct Rep Online. 2012 Mar 31;68(Pt 4):m502. doi: 10.1107/S1600536812012093 (PMC3343887; doi:10.1107/S1600536812012093)
Supplement: Supplementary file 1 [file e-68-0m502-sup1.cif]

##############################################################################
#                                                                            #
# This CIF contains the data in a paper accepted for publication in          #
# Acta Crystallographica Section E. It conforms to the requirements of       #
# Notes for Authors for Acta Crystallographica Section E, and has been       #
# peer reviewed under the auspices of the IUCr Commission on Journals.       #
#                                                                            #
# Full details of the Crystallographic Information File format               #
# are given in the paper "The Crystallographic Information File (CIF):       #
# a New Standard Archive File for Crystallography" by S. R. Hall, F. H.      #
# Allen and I. D. Brown [Acta Cryst. (1991), A47, 655-685].                  #
#                                                                            #
# The current version of the core CIF dictionary is obtainable from          #
# ftp://ftp.iucr.org/pub/cif_core.dic.                                       #
#                                                                            #
# Software is freely available for graphical display of the structure(s)     #
# in this CIF. For information consult the CIF software page                 #
# http://www.iucr.org/resources/cif/software.                                #
#                                                                            #
# This file may be used for bona fide research purposes within the           #
# scientific community so long as proper attribution is given to the journal # 
# article from which it was obtained.                                        #
#                                                                            #
##############################################################################
data_global
_audit_creation_method     SHELXL-97
_journal_date_recd_electronic     2012-03-14
_journal_date_accepted     2012-03-20
_journal_name_full     'Acta Crystallographica, Section E'
_journal_year     2012
_journal_volume     68
_journal_issue      4
_journal_page_first     m502
_journal_page_last     m502
_journal_paper_category     QM
_journal_paper_doi     10.1107/S1600536812012093
_journal_coeditor_code     ZQ2158
_publ_contact_author_name     'Dr. Kwang Ha'
_publ_contact_author_address
; School of Applied Chemical Engineering,
  The Research Institute of Catalysis,
  Chonnam National University,
  Gwangju 500-757,
  Republic of Korea
;
_publ_contact_author_email     hakwang@chonnam.ac.kr
_publ_contact_author_fax     '82 62 530 1909'
_publ_contact_author_phone     '82 62 530 1901'
_publ_section_title
;\
Bis(acetato-\k<i>O</i>)(di-2-pyridylamine-\k^2^<i>N</i>^2^,<i>N</i>^2'^)\
palladium(II)
;
loop_
    _publ_author_name
    _publ_author_footnote
    _publ_author_address
    'Ha, Kwang' .
; School of Applied Chemical Engineering,
  The Research Institute of Catalysis,
  Chonnam National University,
  Gwangju 500-757,
  Republic of Korea
;
_chemical_name_systematic
;
Bis(acetato-\k<i>O</i>)(di-2-pyridylamine-
\k^2^<i>N</i>^2^,<i>N</i>^2'^)palladium(II)
;
_chemical_name_common     ?
_chemical_formula_moiety     'C14 H15 N3 O4 Pd'
_chemical_formula_sum     'C14 H15 N3 O4 Pd'
_chemical_formula_structural     ?
_chemical_formula_analytical     ?
_chemical_formula_iupac     '[Pd (C2 H3 O2)2 (C10 H9 N3)]'
_chemical_formula_weight     395.69
_chemical_melting_point     ?
_symmetry_cell_setting     monoclinic
_symmetry_space_group_name_H-M     'P 21/n'
_symmetry_space_group_name_Hall     '-P 2yn'
loop_
    _symmetry_equiv_pos_as_xyz
    'x, y, z'
    '-x+1/2, y+1/2, -z+1/2'
    '-x, -y, -z'
    'x-1/2, -y-1/2, z-1/2'
_cell_length_a     8.565(3)
_cell_length_b     12.245(5)
_cell_length_c     14.230(5)
_cell_angle_alpha     90.00
_cell_angle_beta     95.406(8)
_cell_angle_gamma     90.00
_cell_volume     1485.8(10)
_cell_formula_units_Z     4
_cell_measurement_reflns_used     2370
_cell_measurement_theta_min     2.20
_cell_measurement_theta_max     25.37
_cell_measurement_temperature     200(2)
_exptl_crystal_description     'block'
_exptl_crystal_colour     'yellow'
_exptl_crystal_size_max     0.24
_exptl_crystal_size_mid     0.10
_exptl_crystal_size_min     0.10
_exptl_crystal_density_diffrn     1.769
_exptl_crystal_density_meas     ?
_exptl_crystal_density_method     'not measured'
_exptl_crystal_F_000     792
_exptl_absorpt_coefficient_mu     1.270
_exptl_absorpt_correction_type     multi-scan
_exptl_absorpt_process_details     '(SADABS; Bruker, 2000)'
_exptl_absorpt_correction_T_min     0.777
_exptl_absorpt_correction_T_max     1.000
_exptl_special_details     ?
_diffrn_ambient_temperature     200(2)
_diffrn_radiation_type     MoK\a
_diffrn_radiation_wavelength     0.71073
_diffrn_radiation_source     'fine-focus sealed tube'
_diffrn_radiation_monochromator     graphite
_diffrn_measurement_device_type     'Bruker SMART 1000 CCD'
_diffrn_measurement_method     '\f and \w scans'
_diffrn_detector_area_resol_mean     ?
_diffrn_reflns_number     8823
_diffrn_reflns_av_R_equivalents     0.1018
_diffrn_reflns_av_sigmaI/netI     0.1125
_diffrn_reflns_theta_min     2.20
_diffrn_reflns_theta_max     26.10
_diffrn_reflns_theta_full     26.10
_diffrn_measured_fraction_theta_max     0.989
_diffrn_measured_fraction_theta_full     0.989
_diffrn_reflns_limit_h_min     -10
_diffrn_reflns_limit_h_max     10
_diffrn_reflns_limit_k_min     -11
_diffrn_reflns_limit_k_max     15
_diffrn_reflns_limit_l_min     -17
_diffrn_reflns_limit_l_max     17
_diffrn_standards_number     0
_diffrn_standards_interval_count     0
_diffrn_standards_interval_time     0
_diffrn_standards_decay_%     0
_refine_special_details
;
Refinement of <i>F</i>^2^ against ALL reflections. The weighted <i>R</i>-factor
<i>wR</i> and goodness of fit <i>S</i> are based on <i>F</i>^2^, conventional
<i>R</i>-factors <i>R</i> are based on <i>F</i>, with <i>F</i> set to zero for
negative <i>F</i>^2^. The threshold expression of <i>F</i>^2^ >
\s(<i>F</i>^2^) is used only for calculating <i>R</i>-factors(gt) <i>etc</i>.
and is not relevant to the choice of reflections for refinement.
<i>R</i>-factors based on <i>F</i>^2^ are statistically about twice as large
as those based on <i>F</i>, and <i>R</i>- factors based on ALL data will be
even larger.
;
_reflns_number_total     2925
_reflns_number_gt     1807
_reflns_threshold_expression     I>2sigma(I)
_refine_ls_structure_factor_coef     Fsqd
_refine_ls_matrix_type     full
_refine_ls_R_factor_all     0.0926
_refine_ls_R_factor_gt     0.0485
_refine_ls_wR_factor_gt     0.0938
_refine_ls_wR_factor_ref     0.1164
_refine_ls_goodness_of_fit_ref     0.922
_refine_ls_restrained_S_all     0.922
_refine_ls_number_reflns     2925
_refine_ls_number_parameters     205
_refine_ls_number_restraints     0
_refine_ls_hydrogen_treatment     mixed
_refine_ls_weighting_scheme     calc
_refine_ls_weighting_details
                      'w=1/[\s^2^(Fo^2^)+(0.0372P)^2^] where P=(Fo^2^+2Fc^2^)/3'
_atom_sites_solution_hydrogens     geom
_atom_sites_solution_primary     direct
_atom_sites_solution_secondary     difmap
_refine_ls_shift/su_max     0.000
_refine_ls_shift/su_mean     0.000
_refine_diff_density_max     0.991
_refine_diff_density_min     -0.813
_refine_ls_extinction_method     none
_refine_ls_extinction_coef     ?
loop_
    _atom_type_symbol
    _atom_type_description
    _atom_type_scat_dispersion_real
    _atom_type_scat_dispersion_imag
    _atom_type_scat_source
    'C' 'C' 0.0033 0.0016
                         'International Tables Vol C Tables 4.2.6.8 and 6.1.1.4'
    'H' 'H' 0.0000 0.0000
                         'International Tables Vol C Tables 4.2.6.8 and 6.1.1.4'
    'N' 'N' 0.0061 0.0033
                         'International Tables Vol C Tables 4.2.6.8 and 6.1.1.4'
    'O' 'O' 0.0106 0.0060
                         'International Tables Vol C Tables 4.2.6.8 and 6.1.1.4'
    'Pd' 'Pd' -0.9988 1.0072
                         'International Tables Vol C Tables 4.2.6.8 and 6.1.1.4'
_computing_data_collection     'SMART (Bruker, 2000)'
_computing_cell_refinement     'SAINT (Bruker, 2000)'
_computing_data_reduction     'SAINT (Bruker, 2000)'
_computing_structure_solution     'SHELXS97 (Sheldrick, 2008)'
_computing_structure_refinement     'SHELXL97 (Sheldrick, 2008)'
_computing_molecular_graphics
                              'ORTEP-3 (Farrugia, 1997) and PLATON (Spek, 2009)'
_computing_publication_material     'SHELXL97'
loop_
    _atom_site_type_symbol
    _atom_site_label
    _atom_site_fract_x
    _atom_site_fract_y
    _atom_site_fract_z
    _atom_site_U_iso_or_equiv
    _atom_site_adp_type
    _atom_site_calc_flag
    _atom_site_refinement_flags
    _atom_site_occupancy
    _atom_site_symmetry_multiplicity
    _atom_site_disorder_assembly
    _atom_site_disorder_group
    Pd Pd1 0.51039(5) 0.13264(4) 0.30290(3) 0.02916(18) Uani d . 1 1 . .
    O O1 0.3650(5) 0.0500(3) 0.2099(3) 0.0364(11) Uani d . 1 1 . .
    O O2 0.3760(6) -0.1097(4) 0.2847(3) 0.0481(13) Uani d . 1 1 . .
    O O3 0.6539(5) 0.1464(4) 0.1999(3) 0.0381(11) Uani d . 1 1 . .
    O O4 0.8275(6) 0.0325(4) 0.2707(3) 0.0532(14) Uani d . 1 1 . .
    N N1 0.3580(5) 0.1270(4) 0.4014(3) 0.0262(11) Uani d . 1 1 . .
    N N2 0.5642(6) 0.1362(5) 0.5225(4) 0.0332(13) Uani d . 1 1 . .
    H H2N 0.584(7) 0.126(5) 0.587(5) 0.044(19) Uiso d . 1 1 . .
    N N3 0.6529(6) 0.2246(4) 0.3902(3) 0.0282(12) Uani d . 1 1 . .
    C C1 0.2031(7) 0.1222(5) 0.3758(5) 0.0372(16) Uani d . 1 1 . .
    H H1 0.1674 0.1271 0.3107 0.045 Uiso calc R 1 1 . .
    C C2 0.0939(8) 0.1103(5) 0.4403(5) 0.0409(17) Uani d . 1 1 . .
    H H2 -0.0150 0.1079 0.4202 0.049 Uiso calc R 1 1 . .
    C C3 0.1467(8) 0.1020(5) 0.5356(5) 0.0390(17) Uani d . 1 1 . .
    H H3 0.0743 0.0927 0.5816 0.047 Uiso calc R 1 1 . .
    C C4 0.3021(7) 0.1074(5) 0.5617(4) 0.0359(16) Uani d . 1 1 . .
    H H4 0.3404 0.1006 0.6263 0.043 Uiso calc R 1 1 . .
    C C5 0.4063(7) 0.1232(5) 0.4931(4) 0.0263(13) Uani d . 1 1 . .
    C C6 0.6661(7) 0.2077(5) 0.4830(4) 0.0262(14) Uani d . 1 1 . .
    C C7 0.7804(7) 0.2595(6) 0.5429(5) 0.0364(17) Uani d . 1 1 . .
    H H7 0.7931 0.2425 0.6083 0.044 Uiso calc R 1 1 . .
    C C8 0.8744(8) 0.3357(6) 0.5056(5) 0.0386(17) Uani d . 1 1 . .
    H H8 0.9526 0.3732 0.5449 0.046 Uiso calc R 1 1 . .
    C C9 0.8537(7) 0.3569(5) 0.4105(4) 0.0353(16) Uani d . 1 1 . .
    H H9 0.9170 0.4101 0.3836 0.042 Uiso calc R 1 1 . .
    C C10 0.7421(8) 0.3015(5) 0.3549(5) 0.0368(16) Uani d . 1 1 . .
    H H10 0.7272 0.3179 0.2894 0.044 Uiso calc R 1 1 . .
    C C11 0.3268(7) -0.0486(6) 0.2199(4) 0.0334(16) Uani d . 1 1 . .
    C C12 0.2142(9) -0.0922(6) 0.1420(6) 0.061(2) Uani d . 1 1 . .
    H H12A 0.2635 -0.1524 0.1103 0.092 Uiso calc R 1 1 . .
    H H12B 0.1858 -0.0339 0.0964 0.092 Uiso calc R 1 1 . .
    H H12C 0.1196 -0.1188 0.1684 0.092 Uiso calc R 1 1 . .
    C C13 0.7840(9) 0.0952(6) 0.2073(4) 0.0374(17) Uani d . 1 1 . .
    C C14 0.8867(9) 0.1172(7) 0.1291(5) 0.060(2) Uani d . 1 1 . .
    H H14A 0.9949 0.1288 0.1561 0.089 Uiso calc R 1 1 . .
    H H14B 0.8491 0.1827 0.0943 0.089 Uiso calc R 1 1 . .
    H H14C 0.8827 0.0546 0.0861 0.089 Uiso calc R 1 1 . .
loop_
    _atom_site_aniso_label
    _atom_site_aniso_U_11
    _atom_site_aniso_U_22
    _atom_site_aniso_U_33
    _atom_site_aniso_U_12
    _atom_site_aniso_U_13
    _atom_site_aniso_U_23
    Pd1 0.0331(3) 0.0294(3) 0.0243(3) -0.0019(3) -0.00082(19) -0.0001(2)
    O1 0.053(3) 0.028(3) 0.025(2) -0.004(2) -0.010(2) -0.002(2)
    O2 0.072(4) 0.039(3) 0.032(2) 0.002(3) -0.004(2) 0.005(2)
    O3 0.044(3) 0.047(3) 0.024(2) -0.001(2) 0.004(2) 0.000(2)
    O4 0.055(3) 0.064(4) 0.040(3) 0.012(3) 0.000(2) 0.018(3)
    N1 0.026(3) 0.025(3) 0.027(3) 0.000(2) -0.002(2) 0.003(2)
    N2 0.037(3) 0.033(3) 0.029(3) 0.002(3) -0.002(2) 0.003(3)
    N3 0.031(3) 0.024(3) 0.029(3) 0.002(2) 0.003(2) 0.002(2)
    C1 0.036(4) 0.036(4) 0.039(4) -0.001(3) -0.004(3) 0.000(3)
    C2 0.032(4) 0.030(4) 0.061(5) -0.005(3) 0.006(3) 0.003(4)
    C3 0.038(4) 0.035(4) 0.046(4) 0.002(3) 0.013(3) 0.004(3)
    C4 0.041(4) 0.038(4) 0.029(3) 0.003(3) 0.005(3) 0.006(3)
    C5 0.031(3) 0.019(3) 0.029(3) -0.002(3) 0.004(3) -0.006(3)
    C6 0.025(3) 0.022(4) 0.032(3) 0.002(3) 0.008(3) 0.002(3)
    C7 0.028(4) 0.049(5) 0.032(4) 0.002(3) -0.001(3) -0.006(3)
    C8 0.030(4) 0.047(5) 0.039(4) -0.010(3) 0.002(3) -0.009(3)
    C9 0.034(4) 0.032(4) 0.042(4) -0.005(3) 0.012(3) -0.004(3)
    C10 0.042(4) 0.034(4) 0.035(4) -0.004(3) 0.004(3) 0.003(3)
    C11 0.037(4) 0.029(4) 0.033(4) 0.000(3) 0.002(3) -0.002(3)
    C12 0.072(6) 0.036(4) 0.069(5) -0.008(4) -0.030(5) -0.002(4)
    C13 0.053(5) 0.031(4) 0.028(4) -0.003(4) 0.004(3) -0.004(3)
    C14 0.064(5) 0.062(6) 0.056(5) 0.010(5) 0.024(4) 0.012(4)
_geom_special_details
;
All e.s.d.'s (except the e.s.d. in the dihedral angle between two l.s. planes)
are estimated using the full covariance matrix. The cell e.s.d.'s are taken
into account individually in the estimation of e.s.d.'s in distances, angles
and torsion angles; correlations between e.s.d.'s in cell parameters are only
used when they are defined by crystal symmetry. An approximate (isotropic)
treatment of cell e.s.d.'s is used for estimating e.s.d.'s involving l.s.
planes.
;
loop_
    _geom_bond_atom_site_label_1
    _geom_bond_atom_site_label_2
    _geom_bond_site_symmetry_2
    _geom_bond_distance
    _geom_bond_publ_flag
    Pd1 N3 . 2.003(5) y
    Pd1 O1 . 2.004(4) y
    Pd1 N1 . 2.004(4) y
    Pd1 O3 . 2.006(4) y
    O1 C11 . 1.262(7) ?
    O2 C11 . 1.231(7) ?
    O3 C13 . 1.274(8) ?
    O4 C13 . 1.217(7) ?
    N1 C5 . 1.333(7) ?
    N1 C1 . 1.344(7) ?
    N2 C5 . 1.386(7) ?
    N2 C6 . 1.392(8) ?
    N2 H2N . 0.93(6) ?
    N3 C6 . 1.331(7) ?
    N3 C10 . 1.341(8) ?
    C1 C2 . 1.378(8) ?
    C1 H1 . 0.9500 ?
    C2 C3 . 1.391(9) ?
    C2 H2 . 0.9500 ?
    C3 C4 . 1.350(9) ?
    C3 H3 . 0.9500 ?
    C4 C5 . 1.396(8) ?
    C4 H4 . 0.9500 ?
    C6 C7 . 1.390(8) ?
    C7 C8 . 1.372(9) ?
    C7 H7 . 0.9500 ?
    C8 C9 . 1.372(9) ?
    C8 H8 . 0.9500 ?
    C9 C10 . 1.363(9) ?
    C9 H9 . 0.9500 ?
    C10 H10 . 0.9500 ?
    C11 C12 . 1.497(9) ?
    C12 H12A . 0.9800 ?
    C12 H12B . 0.9800 ?
    C12 H12C . 0.9800 ?
    C13 C14 . 1.506(9) ?
    C14 H14A . 0.9800 ?
    C14 H14B . 0.9800 ?
    C14 H14C . 0.9800 ?
loop_
    _geom_angle_atom_site_label_1
    _geom_angle_atom_site_label_2
    _geom_angle_atom_site_label_3
    _geom_angle_site_symmetry_1
    _geom_angle_site_symmetry_3
    _geom_angle
    _geom_angle_publ_flag
    N3 Pd1 O1 . . 175.98(19) ?
    N3 Pd1 N1 . . 89.13(19) y
    O1 Pd1 N1 . . 92.25(18) ?
    N3 Pd1 O3 . . 91.49(19) ?
    O1 Pd1 O3 . . 86.87(18) ?
    N1 Pd1 O3 . . 176.08(19) ?
    C11 O1 Pd1 . . 124.0(4) ?
    C13 O3 Pd1 . . 119.4(4) ?
    C5 N1 C1 . . 118.1(5) ?
    C5 N1 Pd1 . . 121.6(4) ?
    C1 N1 Pd1 . . 120.2(4) ?
    C5 N2 C6 . . 125.6(5) ?
    C5 N2 H2N . . 111(4) ?
    C6 N2 H2N . . 115(4) ?
    C6 N3 C10 . . 118.9(6) ?
    C6 N3 Pd1 . . 121.2(4) ?
    C10 N3 Pd1 . . 119.9(4) ?
    N1 C1 C2 . . 122.6(6) ?
    N1 C1 H1 . . 118.7 ?
    C2 C1 H1 . . 118.7 ?
    C1 C2 C3 . . 118.5(6) ?
    C1 C2 H2 . . 120.7 ?
    C3 C2 H2 . . 120.7 ?
    C4 C3 C2 . . 119.1(6) ?
    C4 C3 H3 . . 120.5 ?
    C2 C3 H3 . . 120.5 ?
    C3 C4 C5 . . 119.6(6) ?
    C3 C4 H4 . . 120.2 ?
    C5 C4 H4 . . 120.2 ?
    N1 C5 N2 . . 119.6(5) ?
    N1 C5 C4 . . 122.0(5) ?
    N2 C5 C4 . . 118.4(5) ?
    N3 C6 C7 . . 121.8(6) ?
    N3 C6 N2 . . 120.0(6) ?
    C7 C6 N2 . . 118.1(5) ?
    C8 C7 C6 . . 118.5(6) ?
    C8 C7 H7 . . 120.7 ?
    C6 C7 H7 . . 120.7 ?
    C7 C8 C9 . . 119.0(6) ?
    C7 C8 H8 . . 120.5 ?
    C9 C8 H8 . . 120.5 ?
    C10 C9 C8 . . 119.8(6) ?
    C10 C9 H9 . . 120.1 ?
    C8 C9 H9 . . 120.1 ?
    N3 C10 C9 . . 121.7(6) ?
    N3 C10 H10 . . 119.2 ?
    C9 C10 H10 . . 119.2 ?
    O2 C11 O1 . . 126.4(6) ?
    O2 C11 C12 . . 119.3(6) ?
    O1 C11 C12 . . 114.4(6) ?
    C11 C12 H12A . . 109.5 ?
    C11 C12 H12B . . 109.5 ?
    H12A C12 H12B . . 109.5 ?
    C11 C12 H12C . . 109.5 ?
    H12A C12 H12C . . 109.5 ?
    H12B C12 H12C . . 109.5 ?
    O4 C13 O3 . . 125.1(6) ?
    O4 C13 C14 . . 120.1(7) ?
    O3 C13 C14 . . 114.7(6) ?
    C13 C14 H14A . . 109.5 ?
    C13 C14 H14B . . 109.5 ?
    H14A C14 H14B . . 109.5 ?
    C13 C14 H14C . . 109.5 ?
    H14A C14 H14C . . 109.5 ?
    H14B C14 H14C . . 109.5 ?
loop_
    _geom_torsion_atom_site_label_1
    _geom_torsion_atom_site_label_2
    _geom_torsion_atom_site_label_3
    _geom_torsion_atom_site_label_4
    _geom_torsion_site_symmetry_1
    _geom_torsion_site_symmetry_2
    _geom_torsion_site_symmetry_3
    _geom_torsion_site_symmetry_4
    _geom_torsion
    _geom_torsion_publ_flag
    N1 Pd1 O1 C11 . . . . -66.8(5) ?
    O3 Pd1 O1 C11 . . . . 117.1(5) ?
    N3 Pd1 O3 C13 . . . . 72.3(5) ?
    O1 Pd1 O3 C13 . . . . -111.3(5) ?
    N3 Pd1 N1 C5 . . . . -35.4(5) ?
    O1 Pd1 N1 C5 . . . . 148.3(5) ?
    N3 Pd1 N1 C1 . . . . 147.5(5) ?
    O1 Pd1 N1 C1 . . . . -28.7(5) ?
    N1 Pd1 N3 C6 . . . . 36.1(5) ?
    O3 Pd1 N3 C6 . . . . -147.8(5) ?
    N1 Pd1 N3 C10 . . . . -146.8(5) ?
    O3 Pd1 N3 C10 . . . . 29.3(5) ?
    C5 N1 C1 C2 . . . . -1.9(10) ?
    Pd1 N1 C1 C2 . . . . 175.2(5) ?
    N1 C1 C2 C3 . . . . -0.6(10) ?
    C1 C2 C3 C4 . . . . 1.0(10) ?
    C2 C3 C4 C5 . . . . 1.1(10) ?
    C1 N1 C5 N2 . . . . -175.2(5) ?
    Pd1 N1 C5 N2 . . . . 7.7(8) ?
    C1 N1 C5 C4 . . . . 4.1(9) ?
    Pd1 N1 C5 C4 . . . . -173.0(5) ?
    C6 N2 C5 N1 . . . . 38.0(9) ?
    C6 N2 C5 C4 . . . . -141.4(6) ?
    C3 C4 C5 N1 . . . . -3.8(10) ?
    C3 C4 C5 N2 . . . . 175.5(6) ?
    C10 N3 C6 C7 . . . . -6.7(9) ?
    Pd1 N3 C6 C7 . . . . 170.5(5) ?
    C10 N3 C6 N2 . . . . 173.6(6) ?
    Pd1 N3 C6 N2 . . . . -9.3(8) ?
    C5 N2 C6 N3 . . . . -37.1(9) ?
    C5 N2 C6 C7 . . . . 143.1(6) ?
    N3 C6 C7 C8 . . . . 4.6(10) ?
    N2 C6 C7 C8 . . . . -175.6(6) ?
    C6 C7 C8 C9 . . . . -0.8(10) ?
    C7 C8 C9 C10 . . . . -0.7(10) ?
    C6 N3 C10 C9 . . . . 5.0(9) ?
    Pd1 N3 C10 C9 . . . . -172.2(5) ?
    C8 C9 C10 N3 . . . . -1.3(10) ?
    Pd1 O1 C11 O2 . . . . -3.0(10) ?
    Pd1 O1 C11 C12 . . . . 178.9(5) ?
    Pd1 O3 C13 O4 . . . . 3.9(9) ?
    Pd1 O3 C13 C14 . . . . -176.2(5) ?
loop_
    _geom_hbond_atom_site_label_D
    _geom_hbond_atom_site_label_H
    _geom_hbond_atom_site_label_A
    _geom_hbond_site_symmetry_A
    _geom_hbond_distance_DH
    _geom_hbond_distance_HA
    _geom_hbond_distance_DA
    _geom_hbond_angle_DHA
    _geom_hbond_publ_flag
    N2 H2N O2 3_656 0.93(6) 1.83(7) 2.762(7) 179(6) y
    C1 H1 O1 . 0.95 2.50 2.983(8) 111.2 ?
    C2 H2 O4 1_455 0.95 2.58 3.302(9) 133.0 y
    C10 H10 O3 . 0.95 2.51 2.954(8) 109.0 ?
_iucr_refine_instructions_details
;
TITL [Pd(OAc)2(dpa)]
CELL 0.71073   8.5654  12.2449  14.2296  90.000  95.406  90.000
ZERR    4.00   0.0032   0.0045   0.0053   0.000   0.008   0.000
LATT  1
SYMM 0.5-X, 0.5+Y, 0.5-Z
SFAC C  H  N  O  PD
UNIT 56 60 12 16 4
MERG 2
L.S. 18
OMIT 8   0  10
OMIT -4  13   6
OMIT -5  13   3
OMIT 7   0  11
OMIT 1  10  12
OMIT 8   1  10
OMIT 7   1  11
OMIT -4  14   1
ACTA
BOND $H
CONF
EQIV $1 1-x,-y,1-z
EQIV $2 -1+x,y,z
HTAB N2 O2_$1
HTAB C1 O1
HTAB C2 O4_$2
HTAB C10 O3
MPLA 6 N1 C1 C2 C3 C4 C5
MPLA 6 N3 C6 C7 C8 C9 C10
FMAP 2
PLAN -20
TEMP -73
WGHT    0.037200
FVAR       0.31097
PD1   5    0.510386    0.132640    0.302897    11.00000    0.03312    0.02939 =
         0.02428   -0.00007   -0.00082   -0.00189
O1    4    0.364964    0.049990    0.209879    11.00000    0.05327    0.02776 =
         0.02547   -0.00192   -0.01018   -0.00394
O2    4    0.375983   -0.109738    0.284715    11.00000    0.07159    0.03919 =
         0.03168    0.00453   -0.00432    0.00163
O3    4    0.653875    0.146381    0.199941    11.00000    0.04367    0.04738 =
         0.02357    0.00006    0.00414   -0.00105
O4    4    0.827533    0.032499    0.270721    11.00000    0.05494    0.06410 =
         0.03978    0.01800    0.00013    0.01228
N1    3    0.357998    0.127029    0.401393    11.00000    0.02556    0.02540 =
         0.02693    0.00287   -0.00169   -0.00020
N2    3    0.564174    0.136152    0.522467    11.00000    0.03699    0.03303 =
         0.02874    0.00317   -0.00175    0.00200
H2N   2    0.583933    0.126266    0.587499    11.00000    0.04393
N3    3    0.652933    0.224556    0.390168    11.00000    0.03101    0.02446 =
         0.02906    0.00220    0.00303    0.00184
C1    1    0.203110    0.122201    0.375807    11.00000    0.03572    0.03569 =
         0.03875    0.00012   -0.00354   -0.00125
AFIX  43
H1    2    0.167420    0.127149    0.310683    11.00000   -1.20000
AFIX   0
C2    1    0.093940    0.110350    0.440332    11.00000    0.03242    0.02965 =
         0.06111    0.00270    0.00618   -0.00474
AFIX  43
H2    2   -0.014953    0.107913    0.420213    11.00000   -1.20000
AFIX   0
C3    1    0.146710    0.102036    0.535550    11.00000    0.03797    0.03456 =
         0.04622    0.00373    0.01295    0.00158
AFIX  43
H3    2    0.074341    0.092690    0.581563    11.00000   -1.20000
AFIX   0
C4    1    0.302138    0.107429    0.561665    11.00000    0.04138    0.03800 =
         0.02852    0.00578    0.00469    0.00322
AFIX  43
H4    2    0.340384    0.100569    0.626260    11.00000   -1.20000
AFIX   0
C5    1    0.406287    0.123151    0.493143    11.00000    0.03085    0.01948 =
         0.02863   -0.00590    0.00387   -0.00167
C6    1    0.666126    0.207677    0.482952    11.00000    0.02546    0.02173 =
         0.03239    0.00156    0.00762    0.00248
C7    1    0.780383    0.259502    0.542930    11.00000    0.02819    0.04872 =
         0.03170   -0.00554   -0.00084    0.00230
AFIX  43
H7    2    0.793117    0.242528    0.608349    11.00000   -1.20000
AFIX   0
C8    1    0.874383    0.335721    0.505575    11.00000    0.02960    0.04657 =
         0.03940   -0.00870    0.00236   -0.01007
AFIX  43
H8    2    0.952590    0.373240    0.544915    11.00000   -1.20000
AFIX   0
C9    1    0.853706    0.356935    0.410509    11.00000    0.03379    0.03208 =
         0.04164   -0.00441    0.01171   -0.00493
AFIX  43
H9    2    0.916954    0.410053    0.383579    11.00000   -1.20000
AFIX   0
C10   1    0.742139    0.301547    0.354863    11.00000    0.04163    0.03412 =
         0.03487    0.00266    0.00433   -0.00378
AFIX  43
H10   2    0.727202    0.317919    0.289374    11.00000   -1.20000
AFIX   0
C11   1    0.326830   -0.048591    0.219931    11.00000    0.03736    0.02919 =
         0.03329   -0.00250    0.00174    0.00032
C12   1    0.214216   -0.092181    0.142039    11.00000    0.07182    0.03613 =
         0.06901   -0.00186   -0.03021   -0.00777
AFIX 137
H12A  2    0.263490   -0.152360    0.110345    11.00000   -1.50000
H12B  2    0.185814   -0.033904    0.096399    11.00000   -1.50000
H12C  2    0.119643   -0.118806    0.168397    11.00000   -1.50000
AFIX   0
C13   1    0.783992    0.095180    0.207270    11.00000    0.05316    0.03066 =
         0.02836   -0.00383    0.00360   -0.00251
C14   1    0.886656    0.117234    0.129116    11.00000    0.06388    0.06237 =
         0.05596    0.01233    0.02353    0.01000
AFIX 137
H14A  2    0.994927    0.128772    0.156107    11.00000   -1.50000
H14B  2    0.849138    0.182662    0.094313    11.00000   -1.50000
H14C  2    0.882721    0.054620    0.086061    11.00000   -1.50000
HKLF 4
REM  [Pd(OAc)2(dpa)]
REM R1 =  0.0485 for   1807 Fo > 4sig(Fo)  and  0.0926 for all   2925 data
REM    205 parameters refined using      0 restraints
END
WGHT      0.0372      0.0000
REM Highest difference peak  0.991,  deepest hole -0.813,  1-sigma level  0.164
Q1    1   0.4964  0.1351  0.3629  11.00000  0.05    0.99
Q2    1   0.9591  0.3672  0.5889  11.00000  0.05    0.98
Q3    1   0.5187  0.1242  0.2422  11.00000  0.05    0.95
Q4    1   0.6126  0.1347  0.2587  11.00000  0.05    0.84
Q5    1   0.9942  0.0981  0.2013  11.00000  0.05    0.75
Q6    1   0.8027  0.1261  0.0767  11.00000  0.05    0.72
Q7    1   0.5066  0.1811  0.3017  11.00000  0.05    0.70
Q8    1   0.3581 -0.0212  0.3401  11.00000  0.05    0.62
Q9    1   0.5520  0.0797  0.3154  11.00000  0.05    0.60
Q10   1   0.3938  0.0610  0.3407  11.00000  0.05    0.59
Q11   1   0.7407  0.2658  0.5992  11.00000  0.05    0.59
Q12   1   0.3663 -0.1749  0.3341  11.00000  0.05    0.58
Q13   1   0.6994  0.0922  0.2130  11.00000  0.05    0.58
Q14   1   0.3278  0.0792  0.4198  11.00000  0.05    0.57
Q15   1   0.4469 -0.1396  0.2932  11.00000  0.05    0.57
Q16   1   0.8621 -0.0820  0.3005  11.00000  0.05    0.56
Q17   1   0.4188  0.1271  0.3778  11.00000  0.05    0.54
Q18   1   0.4446  0.0934  0.2850  11.00000  0.05    0.54
Q19   1   0.3987  0.2072  0.3520  11.00000  0.05    0.54
Q20   1   0.4629  0.0578  0.3616  11.00000  0.05    0.53
;
